# Supplementary material for: Continuity of care in Klinefelter syndrome: age-adapted modules for standardized clinical data collection (I-KS)
Source: Endocr Connect. 2025 Oct 17;14(10):e250196. doi: 10.1530/EC-25-0196 (PMC12538116; doi:10.1530/EC-25-0196)
Supplement: Supplementary file 1 [file supplementary_table.xlsx]

## Sheet: I-KS- table 2a
MODULE	Data Elements	Units/Response Options	Additional Option	collect in Infancy (0 - 12 months)			collect in Childhood (2 -			collect in Adolescence			collect in Adults
CORE	Demographics
	Patient characteristics
	Date Of Birth	Day/ Month/ Year
	Age At Diagnosis	Automatic
	Gender Identity	m/f/other
	Birth parameters
	Gestational Age	2 Numberfields: Weeks and days
	Birth Weight	grams
	Birth Length	cm
	Birth Head Circumference	cm
	Parental Characteristics, Family History
	Mother's Height	cm
	Fatherr's Height	cm
	Siblings Brothers (N)	Numberfield
	Siblings Sisters (N)	Numberfield
	Diagnosis and Past Medical History
	Diagnosis/ Details Of Condition	Textfield
	Date Of Diagnosis	Year
	Reason For Diagnosis	Dropdown
	Mode Of Diagnosis/How Was Diagnosis Reached?	Checkboxes
	Karyotype	Dropdown Menue
	If other: specify	Textfield for Karyotype
	First start of Testosterone Replacement Therapy (TRT)	Year
	Continuous TRT	Yes/No/Not known
	Fertility
	Fertiliy desired?	Yes/ No/ Not Known (Yes = Year)
	Tissue Storage	Yes/ No/ Not Known (Yes = Year)
	Sperm Assessment	Yes/ No/ Not Known (Yes = Year)
	Sperm Count Per Million/ml	Normal/ Low /Absent/ Not Reported
	Assisted Conception	Yes/ No/ Not Known (Yes = Year)
	Number Of (Biological) Offspring	Numberfield
	Associated Conditons	Checklist	multiple A
	check 1: Diagnosis, Year of Dx	Textfield, Numberfield Year
	check 2: Diagnosis, Year of Dx	Textfield, Numberfield Year
	check 3: Diagnosis, Year of Dx	Textfield, Numberfield Year
	check 4: Diagnosis, Year of Dx	Textfield, Numberfield Year
	Past Surgery	Yes/ No/ Not Known
	if yes: Surgery, Year of	Textfield, Numberfield Year, additional field
	Participation In Other Registries	Yes/ No/ Not Known
	Participation In (Other) Clinical Trials	Yes/ No/ Not Known
KS ASSESSMENTS	General
	Date Of Assessment	Day/ Month/ Year	Age
	Age At Assessment	Automatic
	Employment
	Employment Status	Dropdown
	Unemployment Since (Numberfield)	Year
	Education
	Highest Educational Level	Dropdown
	Current Form Of Education	Dropdown
	Partnership status	Checkbox
	Living Conditions	Dropdown
	Auxiological Measures
	Body Height	cm
	Sitting Height	cm
	Body Weight	kg
	BMI, kg/m2	Automatic
	Head Circumference	cm
	Waist Circumference	cm
	Hip Circumference	cm
	Arm Span	cm
	Routine Clinical Measurements
	Blood Pressure	Low/ Normal/ High/ Not Known
	Associated Diagnoses (new and existing)
	Motor Delay	Present/ Not Present/ Not Known
	Speech-Language Delay/ Disorder	Yes/ No/ Not Known
	Autism Spectrum Disorder	Yes/ No/ Not Known
	AD(H)D	Yes/ No/ Not Known
	Anxiety	Yes/ No/ Not Known
	Depression	Yes/ No/ Not Known
	Mental Health Other	Textfield
	Dyslipidemia	Yes/ No/ Not Known
	Hypertension	Yes/ No/ Not Known
	Type II Diabetes	Yes/ No/ Not known
	Endocrine Other	Textfield
	Chronic Kidney Disease	Yes/ No/ Not known
	Chronic Liver Disease	Yes/ No/ Not known
	Thrombosis/Embolism	Yes/ No/ Not known
	Pulmonary Disease	Yes/ No/ Not known
	Seizures	Yes/ No/ Not known
	Germ Cell Cancer (Gonadal/extragonadal)	Yes/ No/ Not known
	Other Diagnoses YES	Textfield
	Other Diagnosis /Additional Information	Yes/ No/ Not known
	Bone Health And Body Composition
	BMD
	Bone Mineral Density Assessment	Yes/ No
	if yes: Bone Mineral Density Method	Dropdown or Checkboxes
	Bone Mineral Density Site	Dropdown or Checkboxes
	Bone Mineral Density Result	(Age) Appropriate, Decreased, Elevated
	Osteoporosis, Diagnosis (T-score < -2; see DXA Results)	Yes/ No/ Not known
	Body Composition
	Body Composition Assessment?	Yes/ No
	Body Composition Method	Checkbox: DXA, BIA, Other
	Total Fat Mass	kg
	% Fat Mass	%
	Total Lean Mass	kg
	Gondal function/Reproductive parameters
	Imaging Modality- Left Testis	US/ MRI/ Laparoscopy
	Imaging Modality- Right Testis	US/ MRI/ Laparoscopy
	Left Testis Morphology	Absent/ Normal/ Abnormal
	Right Testis Morphology	Absent/ Normal/ Abnormal
	Left Testis Location	Impalpable/ Inguinal/ Inguinoscrotal
	Left Testis Vol. ml	ml
	Right Testis Location	Impalpable/ Inguinal/ Inguinoscrotal
	Right Testis Vol. ml	ml
	Adult: Phallus Size (Reference Range for Male)	Dropdown Or Checkboxes
	Pediatric: Stretched Penile Length. cm	cm, mm
	Anogenital Distance 1 (AGD1)	mm, on study request
	Anogenital Distance 2 (AGD2)	mm, on study request
	Sexual Health
	spontaneous Erections	Yes/ No/ Not Known/ not asked
	Erectile Dysfunction?	Yes/ No/ Not Known/ not asked
	Puberty (Tanner Stage) and Maturation
	Breast Left	1/ 2/ 3/ 4/ 5/ Not Known
	Breast Right	1/ 2/ 3/ 4/ 5/ Not Known
	Genital G	1/ 2/ 3/ 4/ 5/ Not Known
	Pubic Hair PH	1/ 2/ 3/ 4/ 5/ Not Known
	Axillary Hair AX	1/ 2/ 3/ 4/ 5/ Not Known
	Spontaneous Puberty	Yes/ No/ Not Known
	X-Ray
	X-Ray Left Hand	Done/ Not Done/ Not Known
	X-Ray Left Hand Result Bone age	Dropdown Or Checkboxes
	Laboratory Tests
	Complete Blood Count
	Hemoglobin	Low/ Age Appropriate/ High/ Not Known
	Thyroid Function
	TSH	Age Appropriate/ Low/ High/ Not Known	Numberfield and Dropdown for Units
	fT4/T4	Age Appropriate/ Low/ High/ Not Known
	(fT3/T3)	Age Appropriate/ Low/ High/ Not Known
	TPO Antibodies	Present/ Not Present / Not Known
	Gonadal Function
	LH	Age Appropriate/ Low/ High/ Not Known
	FSH	Age Appropriate/ Low/ High/ Not Known
	AMH	Age Appropriate/ Low/ High/ Not Known
	Inhibin B	Age Appropriate/ Low/ High/ Not Known
	Total Testosterone	Age Appropriate/ Low/ High/ Not Known
	Oestradiol	Low/ Age Appropriate/ High/ Not Known
	PSA	Low/ Normal/ High/ Not known
	SHBG	Low/ Age Appropriate/ High/ Not Known
	Adrenal Glands
	Androstenedione	Low/ Age Appropriate/ High/ Not Known
	DHEA	Low/ Age Appropriate/ High/ Not Known
	Cortisol	Low/ Age Appropriate/ High/ Not Known
	Bone Metabolism
	25 OH-Vitamin D	Low/ Normal/ High/ Not Known
	PTH	Low/ Normal/ High/ Not Known
	Carbohydrate Metabolism
	HbA1C	Low/ Normal/ High/ Not Known
	Lipid Metabolism
	Total Cholesterol	Age Appropriate/ Low/ High/ Not Known
	HDL-Cholesterol	Age Appropriate/ Low/ High/ Not Known
	LDL-Cholesterol	Age Appropriate/ Low/ High/ Not Known
	Triglycerides	Low/ Normal/ High/ Not Known
	Liver Function Tests	Low/ Normal/ High/ Not known
	Creatinine	Low/ Age Appropriate/ High/ Not Known
	Quality Of Life	on study request
	Interventions And Surgical Events
	Surgery since last visit	Textfield
	Left Testicular Biopsy (TESE)	Yes/ No/ Not Known
	Right testicular biopsy (TESE)	Yes/ No/ Not Known
	Other genital surgery	Text
	Breast surgery	Yes/ No/ Not Known
	Post surgical complications	Yes/ No/ Not Known
	Therapy (Medication/ Drugs)
	Testosterone/DHT/GnRH for Mini-Puberty	Yes (IM, Oral, Transdermal)/ No/ Not Known
	Testoterone for freatment of tall stature	Yes/ No/ Not Known
	Puberty induction with testosterone	Yes (IM, Oral, Transdermal)/ No/ Not Known
	Testosterone replacement therapy (TRT)	Yes (IM, Oral, Transdermal)/ No/ Not Known
	Oestrogen	Yes (IM, Oral, Transdermal)/ No/ Not known
	Stimulants/ Methylphenidate	Yes/ No/ Not Known
	Antidepressants	Yes/ No/ Not known
	Statins	Yes/ No/ Not known
	Anticoagulation	Yes/ No/ Not known
	Thyroid hormone	Yes/ No/ Not known
	Vitamin D supplement	Yes/ No/ Not Known
	Antidiabetic medication (Metformin, GLP-1 etc)	Yes/ No/ Not Known
	Other medication	Yes/ No/ Not Known
	Other medication YES	Textfield
	Psychosocial And Other Therapies
	Physical Therapy	Yes/ No/ Not Known
	Occupational Therapy	Yes/ No/ Not Known
	Speech Therapy	Yes/ No/ Not Known
	Psychotherapy	Yes/ No/ Not Known
	Educational/ School Support	Yes/ No/ Not Known
	Other Therapies	Textfield
	Social Worker involved	Yes/ No/ Not known
	Pychosocial Support offered	Dropdown
	Child's/Patient's knowledge of condition	None/poor/good/expert
	Parent's knowledge of condition	None/poor/good/expert
	Age-Appropriate/full disclosure of condition	Yes/ No/ Not Known
	Contact with Patient Support Group?	Yes/ No/ Not Known/ not wanted
	Transition Readiness Assessment	Questionnaire

## Sheet: Drop-Check- table 2 b
Reason for diagnosis	Dropdown
	Prenatal Screen
	Childhhod development
	Somatic Disorder
	Psychiatric Disorder
	Infertility
	Other….
Mode of diagnosis	Checkboxes
	Clinical
	Biochemistry
	Genetic
	Histologic
	Other
	Not Konwn
Karyotype	Dropdown Menue
	47 XXY
	47,XXY mosaicism
	48 XXXY
	48 XXYY
	49 XXXXY
	Not known
	Other
Associated Condition	Checklist
	Endocrine System (any/Other)
	Type II Diabetes
	Thyroid Disorder
	Other endocrine Condition
	Metabolic System (any/other)
	Obesity
	Dyslipidemia
	Hyperuricemia
	Metabolic Syndrome
	Other metabolic Conditions
	Cardiovascular System
	Hypertension
	Thrombosis/Embolism (VTE)
	Other cardiovascular Conditions
	Mental Health Disorders and CNS
	Speech-Language Delay/ Disorder
	Combined developmental Delay
	Anxiety
	Depression
	AD(H)D
	Autism Spectrum Disorder
	Other Mental Health/CNS Conditions
	Seizures
	Respiratory/Pulmonary Condition
	Asthma
	Other Respiratory Conditions
	Malignancy
	Germ Cell Cancer (Gonadal/extragonadal)
	Breast Cancer
	Other Malignancies
	Other Organ Systems
	Chronic Kidney Disease
	ENT
	Craniofacial
	GI Tract
	Muskuloskeletal
	Haematological
	Eyes
	Non-Defined Syndrome
	Other
Past Surgery	Checklist and Year
	Mastectomy
	Orchidopexie
	TESE
	Other (Textfield)
Bone Mineral Density Method	Dropdown
	DXA
	qCT
	CT
	Ultrasound
	Radiogrammatic
	Other….
Bone Mineral Density Site	Dropdown or Checkboxes
	lumbar spine
	TBLH
	total hip
	left femur
	hand x-ray
	Other
X-Ray left Hand Result Bone age	Dropdown or Checkboxes
	Age appropriate
	>1 year delayed
	>1 year advanced
Employment Status	Dropdown
	Full Time
	Part Time
	Self-employed
	Contract, per diem
	Leave of absence (e.g., family leave, sabbatical, etc.)
	Temporarily unemployed
	Unemployed
	Retired
	Other
	Unknown
Highest Educational Level	Dropdown
	High School or secondary school degree completed
	College or baccalaureate degree completed
	Doctoral or post graduate education completed
	Special Education School completed
	No formal education level completed
	other
	NA
Current Education	Dropdown
	Primary school
	Secondary school
	Special education school
	Apprenticeship
	College/Bachelaureate
	University
	other
Partner	Checkbox
	Not Disclosed / Unknown
	No / Single
	Yes
	Domestic Partner / Living-together
	Married
	Divorced
	Widowed
Living Conditions	Dropdown
	Single
	with Parents/Family
	with Partner
	with Friends
	Other…
Pychosocial Support Offered To (Child, Parents, Siblings, Patient, Partner)	Checkboxes
	Child
	Patient
	Siblings
	Parents
	Partner
	Other
